# Supplementary material for: The Impact of a Multicomponent Platform Intervention on the Daily Lives of Older Adults
Source: Healthcare (Basel). 2023 Dec 5;11(24):3102. doi: 10.3390/healthcare11243102 (PMC10742799; doi:10.3390/healthcare11243102)
Supplement: Supplementary file 1 [file healthcare-11-03102-s001.zip]

Archive with 1 entries (1 files):
- healthcare-2731516-supplementary.pdf
